# Supplementary material for: Antioxidant, Pro-Survival and Pro-Regenerative Effects of Conditioned Medium from Wharton’s Jelly Mesenchymal Stem Cells on Developing Zebrafish Embryos
Source: Int J Mol Sci. 2023 Aug 25;24(17):13191. doi: 10.3390/ijms241713191 (PMC10488285; doi:10.3390/ijms241713191)
Supplement: Supplementary file 1 [file ijms-24-13191-s001.zip]

Archive with 1 entries (1 files):
- ijms-2561348-supplementary.pdf
